# Supplementary material for: Gene Editing Profiles in 94 CRISPR-Cas9 Expressing T0 Transgenic Tobacco Lines Reveal High Frequencies of Chimeric Editing of the Target Gene
Source: Plants (Basel). 2022 Dec 13;11(24):3494. doi: 10.3390/plants11243494 (PMC9782292; doi:10.3390/plants11243494)
Supplement: Supplementary file 1 [file plants-11-03494-s001.zip]

Archive with 1 entries (1 files):
- plants-2057584-supplementary.pdf
